# Supplementary material for: Spatially Varying Associations of Neighborhood Disadvantage with Alcohol and Tobacco Retail Outlet Rates
Source: Int J Environ Res Public Health. 2022 Apr 26;19(9):5244. doi: 10.3390/ijerph19095244 (PMC9101141; doi:10.3390/ijerph19095244)
Supplement: Supplementary file 1 [file ijerph-19-05244-s001.zip]

Archive with 1 entries (1 files):
- ijerph-1663817-supplementary.pdf
